# Supplementary material for: Evaluation of deep learning tools in medical diagnosis and treatment of cancer: research analysis of clinical and randomized clinical trials
Source: Front Netw Physiol. 2026 Jan 5;5:1578562. doi: 10.3389/fnetp.2025.1578562 (PMC12812991; doi:10.3389/fnetp.2025.1578562)
Supplement: Supplementary file 1 [file Supplementaryfile1.xlsx]

## Sheet: Excluded Papers
#	Study	Exclusion Criteria Code			Code	Exclusion Criteria
1	Glissen Brown JR, Mansour NM, Wang P, Chuchuca MA, Minchenberg SB, Chandnani M, Liu L, Gross SA, Sengupta N, Berzin TM. Deep Learning Computer-aided Polyp Detection Reduces Adenoma Miss Rate: A United States Multi-center Randomized Tandem Colonoscopy Study (CADeT-CS Trial). Clin Gastroenterol Hepatol. 2022 Jul;20(7):1499-1507.e4. doi: 10.1016/j.cgh.2021.09.009. Epub 2021 Sep 14. PMID: 34530161.	1			1	Paper has been retracted
2	Yoon, J. H., Park, J. Y., Lee, S. M., Lee, E. S., Kim, J. H., & Lee, J. M. (2023). Renal protection CT protocol using low-dose and low-concentration iodine contrast medium in at-risk patients of HCC and with chronic kidney disease: a randomized controlled non-inferiority trial. Cancer imaging : the official publication of the International Cancer Imaging Society, 23(1), 100. https://doi.org/10.11…	2			2	Paper does not match the content of the review
3	Liu JH, Shih CY, Huang HL, Peng JK, Cheng SY, Tsai JS, Lai F. Evaluating the Potential of Machine Learning and Wearable Devices in End-of-Life Care in Predicting 7-Day Death Events Among Patients With Terminal Cancer: Cohort Study. J Med Internet Res. 2023 Aug 18;25:e47366. doi: 10.2196/47366. PMID: 37594793; PMCID: PMC10474512.	2			3	Paper does not include model performance criteria
4	Sachpekidis, C., Enqvist, O., Ulén, J., Kopp-Schneider, A., Pan, L., Jauch, A., Hajiyianni, M., John, L., Weinhold, N., Sauer, S., Goldschmidt, H., Edenbrandt, L., & Dimitrakopoulou-Strauss, A. (2023). Application of an artificial intelligence-based tool in [18F]FDG PET/CT for the assessment of bone marrow involvement in multiple myeloma. European journal of nuclear medicine and molecular imaging…	2
5	Li P, Wang Y, Li H, Cheng B, Wu S, Ye H, Ma D, Fang X; International Surgical Outcomes Study (ISOS) group in China. Prediction of postoperative infection in elderly using deep learning-based analysis: an observational cohort study. Aging Clin Exp Res. 2023 Mar;35(3):639-647. doi: 10.1007/s40520-022-02325-3. Epub 2023 Jan 4. PMID: 36598653; PMCID: PMC10014765.	2
6	Liu DHW, Kim YW, Sefcovicova N, Laye JP, Hewitt LC, Irvine AF, Vromen V, Janssen Y, Davarzani N, Fazzi GE, Jolani S, Melotte V, Magee DR, Kook MC, Kim H, Langer R, Cheong JH, Grabsch HI. Tumour infiltrating lymphocytes and survival after adjuvant chemotherapy in patients with gastric cancer: post-hoc analysis of the CLASSIC trial. Br J Cancer. 2023 Jun;128(12):2318-2325. doi: 10.1038/s41416-023-0…	2
7	Hwang EJ, Goo JM, Nam JG, Park CM, Hong KJ, Kim KH. Conventional Versus Artificial Intelligence-Assisted Interpretation of Chest Radiographs in Patients With Acute Respiratory Symptoms in Emergency Department: A Pragmatic Randomized Clinical Trial. Korean J Radiol. 2023 Mar;24(3):259-270. doi: 10.3348/kjr.2022.0651. Epub 2023 Feb 6. PMID: 36788769; PMCID: PMC9971841.	2
8	Cai ZH, Zhang Q, Fu ZW, Fingerhut A, Tan JW, Zang L, Dong F, Li SC, Wang SL, Ma JJ. Magnetic resonance imaging-based deep learning model to predict multiple firings in double-stapled colorectal anastomosis. World J Gastroenterol. 2023 Jan 21;29(3):536-548. doi: 10.3748/wjg.v29.i3.536. PMID: 36688017; PMCID: PMC9850934.	2
9	Ackermans, L. L. G. C., Volmer, L., Timmermans, Q. M. M. A., Brecheisen, R., Damink, S. M. W. O., Dekker, A., Loeffen, D., Poeze, M., Blokhuis, T. J., Wee, L., & Ten Bosch, J. A. (2022). Clinical evaluation of automated segmentation for body composition analysis on abdominal L3 CT slices in polytrauma patients. Injury, 53 Suppl 3, S30–S41. https://doi.org/10.1016/j.injury.2022.05.004	2
10	Yang S, Shu C, Hu H, Ma G, Yang M. Dermoscopic Image Classification of Pigmented Nevus under Deep Learning and the Correlation with Pathological Features. Comput Math Methods Med. 2022 May 28;2022:9726181. doi: 10.1155/2022/9726181. PMID: 35669372; PMCID: PMC9167096.	2
11	Rondonotti, E., Di Paolo, D., Rizzotto, E. R., Alvisi, C., Buscarini, E., Spadaccini, M., Tamanini, G., Paggi, S., Amato, A., Scardino, G., Romeo, S., Alicante, S., Ancona, F., Guido, E., Marzo, V., Chicco, F., Agazzi, S., Rosa, C., Correale, L., Repici, A., … AIFIT Study Group (2022). Efficacy of a computer-aided detection system in a fecal immunochemical test-based organized colorectal cancer s…	2
12	Arabyarmohammadi S, Leo P, Viswanathan VS, Janowczyk A, Corredor G, Fu P, Meyerson H, Metheny L, Madabhushi A. Machine Learning to Predict Risk of Relapse Using Cytologic Image Markers in Patients With Acute Myeloid Leukemia Posthematopoietic Cell Transplantation. JCO Clin Cancer Inform. 2022 May;6:e2100156. doi: 10.1200/CCI.21.00156. PMID: 35522898; PMCID: PMC9126529.	2
13	Shao, C., Sun, A., Xue, H., & Di, X. (2022). Three-Dimensional Ultrasound Images in the Assessment of Bladder Tumor Health Monitoring under Deep Learning Algorithms. Computational and mathematical methods in medicine, 2022, 9170274. https://doi.org/10.1155/2022/9170274 (Retraction published Comput Math Methods Med. 2023 Dec 13;2023:9807945)	1
14	Hwang EJ, Goo JM, Nam JG, Park CM, Hong KJ, Kim KH. Conventional Versus Artificial Intelligence-Assisted Interpretation of Chest Radiographs in Patients With Acute Respiratory Symptoms in Emergency Department: A Pragmatic Randomized Clinical Trial. Korean J Radiol. 2023 Mar;24(3):259-270. doi: 10.3348/kjr.2022.0651. Epub 2023 Feb 6. PMID: 36788769; PMCID: PMC9971841.	2
15	Chen Y, Tian X, Fan K, Zheng Y, Tian N, Fan K. The Value of Artificial Intelligence Film Reading System Based on Deep Learning in the Diagnosis of Non-Small-Cell Lung Cancer and the Significance of Efficacy Monitoring: A Retrospective, Clinical, Nonrandomized, Controlled Study. Comput Math Methods Med. 2022 Mar 22;2022:2864170. doi: 10.1155/2022/2864170. Retraction in: Comput Math Methods Med. 20…	1
16	Wallace MB, Sharma P, Bhandari P, East J, Antonelli G, Lorenzetti R, Vieth M, Speranza I, Spadaccini M, Desai M, Lukens FJ, Babameto G, Batista D, Singh D, Palmer W, Ramirez F, Palmer R, Lunsford T, Ruff K, Bird-Liebermann E, Ciofoaia V, Arndtz S, Cangemi D, Puddick K, Derfus G, Johal AS, Barawi M, Longo L, Moro L, Repici A, Hassan C. Impact of Artificial Intelligence on Miss Rate of Colorectal N…	3
17	Kusunoki M, Nakayama T, Nishie A, Yamashita Y, Kikuchi K, Eto M, Oda Y, Ishigami K. A deep learning-based approach for the diagnosis of adrenal adenoma: a new trial using CT. Br J Radiol. 2022 Jul 1;95(1135):20211066. doi: 10.1259/bjr.20211066. Epub 2022 May 9. PMID: 35522787; PMCID: PMC10996310.	3
18	Geng J, Zhu X, Liu Z, Chen Q, Bai L, Wang S, Li Y, Wu H, Yue H, Du Y. Towards deep-learning (DL) based fully automated target delineation for rectal cancer neoadjuvant radiotherapy using a divide-and-conquer strategy: a study with multicenter blind and randomized validation. Radiat Oncol. 2023 Oct 6;18(1):164. doi: 10.1186/s13014-023-02350-0. PMID: 37803462; PMCID: PMC10557242.	3
19	Lee DH, Lee JM, Lee CH, Afat S, Othman A. Image Quality and Diagnostic Performance of Low-Dose Liver CT with Deep Learning Reconstruction versus Standard-Dose CT. Radiol Artif Intell. 2024 Mar;6(2):e230192. doi: 10.1148/ryai.230192. PMID: 38231025; PMCID: PMC10982822.	3
20	Yoon JH, Park JY, Lee SM, Lee ES, Kim JH, Lee JM. Renal protection CT protocol using low-dose and low-concentration iodine contrast medium in at-risk patients of HCC and with chronic kidney disease: a randomized controlled non-inferiority trial. Cancer Imaging. 2023 Oct 19;23(1):100. doi: 10.1186/s40644-023-00616-0. PMID: 37858212; PMCID: PMC10588122.	3
21	Rondonotti E, Di Paolo D, Rizzotto ER, Alvisi C, Buscarini E, Spadaccini M, Tamanini G, Paggi S, Amato A, Scardino G, Romeo S, Alicante S, Ancona F, Guido E, Marzo V, Chicco F, Agazzi S, Rosa C, Correale L, Repici A, Hassan C, Radaelli F; AIFIT Study Group. Efficacy of a computer-aided detection system in a fecal immunochemical test-based organized colorectal cancer screening program: a randomize…	3
22	Nishio M, Murakami S, Kawakami H, Okishio K, Tamiya M, Kobayashi H, Fujimoto D, Sugawara S, Kozuki T, Oya Y, Izumi H, Shiroyama T, Satouchi M, Yamamoto N, Kaname S, Matsuoka D, Otake Y, Takase T, Semba T, Azuma K. Phase II Study of the Liposomal Formulation of Eribulin (E7389-LF) in Combination with Nivolumab: Results from the Small Cell Lung Cancer Cohort. Cancer Res Commun. 2024 Jan 29;4(1):226…	2
23	Wu Y, Kang K, Han C, Wang S, Chen Q, Chen Y, Zhang F, Liu Z. A blind randomized validated convolutional neural network for auto-segmentation of clinical target volume in rectal cancer patients receiving neoadjuvant radiotherapy. Cancer Med. 2022 Jan;11(1):166-175. doi: 10.1002/cam4.4441. Epub 2021 Nov 23. PMID: 34811957; PMCID: PMC8704175.	2
24	Hunt B, Fregnani JHTG, Brenes D, Schwarz RA, Salcedo MP, Possati-Resende JC, Antoniazzi M, de Oliveira Fonseca B, Santana IVV, de Macêdo Matsushita G, Castle PE, Schmeler KM, Richards-Kortum R. Cervical lesion assessment using real-time microendoscopy image analysis in Brazil: The CLARA study. Int J Cancer. 2021 Jul 15;149(2):431-441. doi: 10.1002/ijc.33543. Epub 2021 Apr 3. PMID: 33811763; PMCID…	2
25	Hoebel KV, Bridge CP, Ahmed S, Akintola O, Chung C, Huang RY, Johnson JM, Kim A, Ly KI, Chang K, Patel J, Pinho M, Batchelor TT, Rosen BR, Gerstner ER, Kalpathy-Cramer J. Expert-centered Evaluation of Deep Learning Algorithms for Brain Tumor Segmentation. Radiol Artif Intell. 2024 Jan;6(1):e220231. doi: 10.1148/ryai.220231. PMID: 38197800; PMCID: PMC10831514.	2
26	Salehi M, Vafaei Sadr A, Mahdavi SR, Arabi H, Shiri I, Reiazi R. Deep Learning-based Non-rigid Image Registration for High-dose Rate Brachytherapy in Inter-fraction Cervical Cancer. J Digit Imaging. 2023 Apr;36(2):574-587. doi: 10.1007/s10278-022-00732-6. Epub 2022 Nov 23. PMID: 36417026; PMCID: PMC10039214.	3
27	Zhang YF, Zhou C, Guo S, Wang C, Yang J, Yang ZJ, Wang R, Zhang X, Zhou FH. Deep learning algorithm-based multimodal MRI radiomics and pathomics data improve prediction of bone metastases in primary prostate cancer. J Cancer Res Clin Oncol. 2024 Feb 5;150(2):78. doi: 10.1007/s00432-023-05574-5. PMID: 38316655; PMCID: PMC10844393.	3
28	Li P, Wang Y, Li H, Cheng B, Wu S, Ye H, Ma D, Fang X; International Surgical Outcomes Study (ISOS) group in China. Prediction of postoperative infection in elderly using deep learning-based analysis: an observational cohort study. Aging Clin Exp Res. 2023 Mar;35(3):639-647. doi: 10.1007/s40520-022-02325-3. Epub 2023 Jan 4. PMID: 36598653; PMCID: PMC10014765.	3
29	Byun SS, Heo TS, Choi JM, Jeong YS, Kim YS, Lee WK, Kim C. Deep learning based prediction of prognosis in nonmetastatic clear cell renal cell carcinoma. Sci Rep. 2021 Jan 13;11(1):1242. doi: 10.1038/s41598-020-80262-9. PMID: 33441830; PMCID: PMC7806580.	3
30	Jayachandran Preetha, C., Meredig, H., Brugnara, G., Mahmutoglu, M. A., Foltyn, M., Isensee, F., Kessler, T., Pflüger, I., Schell, M., Neuberger, U., Petersen, J., Wick, A., Heiland, S., Debus, J., Platten, M., Idbaih, A., Brandes, A. A., Winkler, F., van den Bent, M. J., Nabors, B., … Vollmuth, P. (2021). Deep-learning-based synthesis of post-contrast T1-weighted MRI for tumour response assessme…	3
31	Xiao Luo, Yadi Yang, Shaohan Yin, Hui Li, Ying Shao, Dechun Zheng, Xinchun Li, Jianpeng Li, Weixiong Fan, Jing Li, Xiaohua Ban, Shanshan Lian, Yun Zhang, Qiuxia Yang, Weijing Zhang, Cheng Zhang, Lidi Ma, Yingwei Luo, Fan Zhou, Shiyuan Wang, Cuiping Lin, Jiao Li, Ma Luo, Jianxun He, Guixiao Xu, Yaozong Gao, Dinggang Shen, Ying Sun, Yonggao Mou, Rong Zhang, Chuanmiao Xie, Automated segmentation of …	3	Based on Reviewer 2's recommendation to add recent randomized controlled trial papers, the following paper met our exclusion criteria 3
32	Torkaman, M., Jemaa, S., Fredrickson, J., Fernandez Coimbra, A., De Crespigny, A., & Carano, R. A. D. (2025). Comparative analysis of intestinal tumor segmentation in PET CT scans using organ based and whole body deep learning. BMC medical imaging, 25(1), 52. https://doi.org/10.1186/s12880-025-01587-3	3	Based on Reviewer 2's recommendation to add recent randomized controlled trial papers, the following paper met our exclusion criteria 3
