# Supplementary material for: Evaluation of deep learning tools in medical diagnosis and treatment of cancer: research analysis of clinical and randomized clinical trials
Source: Front Netw Physiol. 2026 Jan 5;5:1578562. doi: 10.3389/fnetp.2025.1578562 (PMC12812991; doi:10.3389/fnetp.2025.1578562)
Supplement: Supplementary file 2 [file Supplementaryfile2.xlsx]

## Sheet: List by Model and Cancer Type
Disease	Disease Type	Samples	Patient number	Model	Accuracy	Precision	AUC/ROC	Specificity	Senisitivity	Training set	Testing set	Validation set
Cancer	endometrial	haematoxylin and eosin-stained whole-slide images	2028	Support vector machine	0·837	0·673	0·876	0·882		Yes	Yes	Yes	Fremond S, Andani S, Barkey Wolf J, Dijkstra J, Melsbach S, Jobsen JJ, Brinkhuis M, Roothaan S, Jurgenliemk-Schulz I, Lutgens LCHW, Nout RA, van der Steen-Banasik EM, de Boer SM, Powell ME, Singh N, Mileshkin LR, Mackay HJ, Leary A, Nijman HW, Smit VTHBM, Creutzberg CL, Horeweg N, Koelzer VH, Bosse T. Interpretable deep learning model to predict the molecular classification of endometrial cancer …
Cancer	Pancreatic	CT scan	546	CNN	0.93		0.95 to 0.97	0.959	0.898	Yes	Yes	Yes	Chen PT, Wu T, Wang P, Chang D, Liu KL, Wu MS, Roth HR, Lee PC, Liao WC, Wang W. Pancreatic Cancer Detection on CT Scans with Deep Learning: A Nationwide Population-based Study. Radiology. 2023 Jan;306(1):172-182. doi: 10.1148/radiol.220152. Epub 2022 Sep 13. PMID: 36098642. Turn on screen reader support To enable screen reader support, press Ctrl+Alt+Z To learn about keyboard shortcuts, press Ct…
Cancer	Prostate	mpMRI	490	CNN			0.85	0.56 - 0.58	0.88 - 0.85	yes	yes		Pellicer-Valero OJ, Marenco Jiménez JL, Gonzalez-Perez V, Casanova Ramón-Borja JL, Martín García I, Barrios Benito M, Pelechano Gómez P, Rubio-Briones J, Rupérez MJ, Martín-Guerrero JD. Deep learning for fully automatic detection, segmentation, and Gleason grade estimation of prostate cancer in multiparametric magnetic resonance images. Sci Rep. 2022 Feb 22;12(1):2975. doi: 10.1038/s41598-022-067…
Cancer	Intestinal Metaplasia	Images	545	Semi-supervised DNN			0.792	0.85	0.8	yes	yes	yes	Fang S, Liu Z, Qiu Q, Tang Z, Yang Y, Kuang Z, Du X, Xiao S, Liu Y, Luo Y, Gu L, Tian L, Liang X, Fan G, Zhang Y, Zhang P, Zhou W, Liu X, Tian J, Wei W. Diagnosing and grading gastric atrophy and intestinal metaplasia using semi-supervised deep learning on pathological images: development and validation study. Gastric Cancer. 2024 Mar;27(2):343-354. doi: 10.1007/s10120-023-01451-9. Epub 2023 Dec …
Cancer	Prostate	MRI	211	DTL - Classification model (DTL Deep Transfer Learning) - ResNet50			SVM = 0.93			Yes		Yes	Zhang YF, Zhou C, Guo S, Wang C, Yang J, Yang ZJ, Wang R, Zhang X, Zhou FH. Deep learning algorithm-based multimodal MRI radiomics and pathomics data improve prediction of bone metastases in primary prostate cancer. J Cancer Res Clin Oncol. 2024 Feb 5;150(2):78. doi: 10.1007/s00432-023-05574-5. PMID: 38316655; PMCID: PMC10844393.
Cancer	Liver	CT Scan	62	RCNN	0.962	0.9							Liu B, Li J, Yang X, Chen F, Zhang Y, Li H. Diagnosis of primary clear cell carcinoma of the liver based on Faster region-based convolutional neural network. Chin Med J (Engl). 2023 Nov 20;136(22):2706-2711. doi: 10.1097/CM9.0000000000002853. Epub 2023 Oct 25. PMID: 37882066; PMCID: PMC10684187.
Cancer	Renal Clear Cell Carcinoma	Demographic and Lab Data - Tabulated Data	878	Multivariate Prediction Model	0.83		0.93			Yes	Yes		Wen-Zhi G, Tai T, Zhixin F, Huanyu L, Yanqing G, Yuexian G, Xuesong L. Prediction of pathological staging and grading of renal clear cell carcinoma based on deep learning algorithms. J Int Med Res. 2022 Nov;50(11):3000605221135163. doi: 10.1177/03000605221135163. PMID: 36396624; PMCID: PMC9679350.
Cancer		oropharyngeal carcinoma	360	(3D) convolutional neural network	0·76		0·857	0·72	0·89	Yes	Yes	Yes	Kann BH, Likitlersuang J, Bontempi D, Ye Z, Aneja S, Bakst R, Kelly HR, Juliano AF, Payabvash S, Guenette JP, Uppaluri R, Margalit DN, Schoenfeld JD, Tishler RB, Haddad R, Aerts HJWL, Garcia JJ, Flamand Y, Subramaniam RM, Burtness BA, Ferris RL. Screening for extranodal extension in HPV-associated oropharyngeal carcinoma: evaluation of a CT-based deep learning algorithm in patient data from a mul…
Cancer	brain	MRI data	19	CNN									Pouessel D, Ken S, Gouaze-Andersson V, Piram L, Mervoyer A, Larrieu-Ciron D, Cabarrou B, Lusque A, Robert M, Frenel JS, Uro-Coste E, Olivier P, Mounier M, Sabatini U, Sanchez EH, Zouitine M, Berjaoui A, Cohen-Jonathan Moyal E. Hypofractionated Stereotactic Re-irradiation and Anti-PDL1 Durvalumab Combination in Recurrent Glioblastoma: STERIMGLI Phase I Results. Oncologist. 2023 Sep 7;28(9):825-e81…
Cancer	Hepatocellular Carcinoma	CT Scan	595	HFS-NET - Deep learning network model		0.92			0.92	Yes	Yes	Yes	Lee IC, Tsai YP, Lin YC, Chen TC, Yen CH, Chiu NC, Hwang HE, Liu CA, Huang JG, Lee RC, Chao Y, Ho SY, Huang YH. A hierarchical fusion strategy of deep learning networks for detection and segmentation of hepatocellular carcinoma from computed tomography images. Cancer Imaging. 2024 Mar 26;24(1):43. doi: 10.1186/s40644-024-00686-8. PMID: 38532511; PMCID: PMC10964581.
Cancer	resectable pancreatic ductal adenocarcinoma	CT Scan	98	Deep Transfer Learning - CNN			0.84			Yes	Yes		Zhang Y, Lobo-Mueller EM, Karanicolas P, Gallinger S, Haider MA, Khalvati F. Improving prognostic performance in resectable pancreatic ductal adenocarcinoma using radiomics and deep learning features fusion in CT images. Sci Rep. 2021 Jan 14;11(1):1378. doi: 10.1038/s41598-021-80998-y. PMID: 33446870; PMCID: PMC7809062.
Cancer	lymphovascular invasion in breast cancer	MRI	341	CNN	0.82		0.84	0.816	0.818	Yes	Yes		Pouessel D, Ken S, Gouaze-Andersson V, Piram L, Mervoyer A, Larrieu-Ciron D, Cabarrou B, Lusque A, Robert M, Frenel JS, Uro-Coste E, Olivier P, Mounier M, Sabatini U, Sanchez EH, Zouitine M, Berjaoui A, Cohen-Jonathan Moyal E. Hypofractionated Stereotactic Re-irradiation and Anti-PDL1 Durvalumab Combination in Recurrent Glioblastoma: STERIMGLI Phase I Results. Oncologist. 2023 Sep 7;28(9):825-e81…
Cancer	Lung	CT Scan	720	CNN	0.783		0.819	0.788	0.778	Yes	Yes		Zhang R, Wei Y, Shi F, Ren J, Zhou Q, Li W, Chen B. The diagnostic and prognostic value of radiomics and deep learning technologies for patients with solid pulmonary nodules in chest CT images. BMC Cancer. 2022 Nov 1;22(1):1118. doi: 10.1186/s12885-022-10224-z. PMID: 36319968; PMCID: PMC9628173.
Cancer	Breast	MRI	136	CNN	0.84		0.817	0.886	0.63				Yin H, Bai L, Jia H, Lin G. Noninvasive assessment of breast cancer molecular subtypes on multiparametric MRI using convolutional neural network with transfer learning. Thorac Cancer. 2022 Nov;13(22):3183-3191. doi: 10.1111/1759-7714.14673. Epub 2022 Oct 6. PMID: 36203226; PMCID: PMC9663668.
Cancer	Breast Cancer	CT Scan	230	DL-Based model on the High Resolution Net	88.7			89.6	83.3	Yes	Yes	Yes	Ma L, Yang Y, Ma J, Mao L, Li X, Feng L, Abulimiti M, Xiang X, Fu F, Tan Y, Zhang W, Li YX, Jin J, Li N. Correlation between AI-based CT organ features and normal lung dose in adjuvant radiotherapy following breast-conserving surgery: a multicenter prospective study. BMC Cancer. 2023 Nov 9;23(1):1085. doi: 10.1186/s12885-023-11554-2. PMID: 37946125; PMCID: PMC10636953.
Cancer	hepatocellular carcinoma	Ultrasonic Images	513	CNN ResNet and pyradiomics model			0.86			Yes	Yes		Wu JP, Ding WZ, Wang YL, Liu S, Zhang XQ, Yang Q, Cai WJ, Yu XL, Liu FY, Kong D, Zhong H, Yu J, Liang P. Radiomics analysis of ultrasound to predict recurrence of hepatocellular carcinoma after microwave ablation. Int J Hyperthermia. 2022;39(1):595-604. doi: 10.1080/02656736.2022.2062463. PMID: 35435082.
Cancer	Breast Cancer	Doppler flow imaging - US images	3623	CNN	0.88		0.9			Yes	Yes		Yu TF, He W, Gan CG, Zhao MC, Zhu Q, Zhang W, Wang H, Luo YK, Nie F, Yuan LJ, Wang Y, Guo YL, Yuan JJ, Ruan LT, Wang YC, Zhang RF, Zhang HX, Ning B, Song HM, Zheng S, Li Y, Guang Y. Deep learning applied to two-dimensional color Doppler flow imaging ultrasound images significantly improves diagnostic performance in the classification of breast masses: a multicenter study. Chin Med J (Engl). 2021 …
Cancer	Prostate	CT Scan	339	aPROMISE Software					0.91	Yes	Yes	Yes	Johnsson K, Brynolfsson J, Sahlstedt H, Nickols NG, Rettig M, Probst S, Morris MJ, Bjartell A, Eiber M, Anand A. Analytical performance of aPROMISE: automated anatomic contextualization, detection, and quantification of [18F]DCFPyL (PSMA) imaging for standardized reporting. Eur J Nucl Med Mol Imaging. 2022 Feb;49(3):1041-1051. doi: 10.1007/s00259-021-05497-8. Epub 2021 Aug 31. PMID: 34463809; PMC…
Cancer	Breast Cancer	MRI	310	(DTL) based on the DenseNet201	0.98								Meng M, Zhang M, Shen D, He G. Differentiation of breast lesions on dynamic contrast-enhanced magnetic resonance imaging (DCE-MRI) using deep transfer learning based on DenseNet201. Medicine (Baltimore). 2022 Nov 11;101(45):e31214. doi: 10.1097/MD.0000000000031214. PMID: 36397422; PMCID: PMC9666147.
Cancer	Esophageal adenocarcinoma	Fluorescence Endoscopy images	31	UNet architecture (convoluted network primarily developed for imaging)			0.95	0.92	0.94				Chen J, Jiang Y, Chang TS, Rubenstein JH, Kwon RS, Wamsteker EJ, Prabhu A, Zhao L, Appelman HD, Owens SR, Beer DG, Turgeon DK, Seibel EJ, Wang TD. Detection of Barrett's neoplasia with a near-infrared fluorescent heterodimeric peptide. Endoscopy. 2022 Dec;54(12):1198-1204. doi: 10.1055/a-1801-2406. Epub 2022 Mar 17. PMID: 35299273; PMCID: PMC9718637.
Cancer	Thyroid		500	YOLOv3 model		0.77	0.9			Yes	Yes		Zhang X, Jia C, Sun M, Ma Z. The application value of deep learning-based nomograms in benign-malignant discrimination of TI-RADS category 4 thyroid nodules. Sci Rep. 2024 Apr 3;14(1):7878. doi: 10.1038/s41598-024-58668-6. PMID: 38570589; PMCID: PMC10991510.
Cancer	Leukemia	Aspirate Images	92	Classification - Feature Selection			0.71			Yes		Yes	Arabyarmohammadi S, Leo P, Viswanathan VS, Janowczyk A, Corredor G, Fu P, Meyerson H, Metheny L, Madabhushi A. Machine Learning to Predict Risk of Relapse Using Cytologic Image Markers in Patients With Acute Myeloid Leukemia Posthematopoietic Cell Transplantation. JCO Clin Cancer Inform. 2022 May;6:e2100156. doi: 10.1200/CCI.21.00156. PMID: 35522898; PMCID: PMC9126529.
